# Supplementary material for: Texture analysis of acute myocardial infarction with CT: First experience study
Source: PLoS One. 2017 Nov 2;12(11):e0186876. doi: 10.1371/journal.pone.0186876 (PMC5667797; doi:10.1371/journal.pone.0186876)
Supplement: S1 Dataset — (XLSX) [file pone.0186876.s001.xlsx]

## Sheet: legend
				feature		abb	source
pt 1	=	pt 1		variance	=	a	histo
pt 2	=	pt 2		skewness	=	b	histo
pt 3	=	pt 3		kurtosis	=	c	histo
pt 4	=	pt 4		contrast_mean	=	d	glcm
pt 5	=	pt 5		correlation_mean	=	e	glcm
pt 6	=	pt 6		energy_mean	=	f	glcm
pt 7	=	pt 7		homogeneity_mean	=	g	glcm
pt 8	=	pt 8		entropy	=	h	histo
pt 9	=	pt 9		m_SRE	=	i	glrlm
pt 10	=	pt 10		m_LRE	=	j	glrlm
pt 11	=	pt 11		m_GLN	=	k	glrlm
pt 12	=	pt 12		m_RLN	=	l	glrlm
pt 13	=	pt 13		m_RP	=	m	glrlm
pt 14	=	pt 14		m_LGRE	=	n	glrlm
pt 15	=	pt 15		m_HGRE	=	o	glrlm
pt 16	=	pt 16		m_SRLGE	=	p	glrlm
pt 17	=	pt 17		m_SRHGE	=	q	glrlm
pt 18	=	pt 18		m_LRLGE	=	r	glrlm
pt 19	=	pt 19		m_LRHGE	=	s	glrlm
pt 20	=	pt 20		number of pixels	=	t
pt 21	=	ctr 1
pt 22	=	ctr 2
pt 23	=	ctr 3
pt 24	=	ctr 4
pt 25	=	ctr 5
pt 26	=	ctr 6
pt 27	=	ctr 7
pt 28	=	ctr 8
pt 29	=	ctr 9
pt 30	=	ctr 10
pt 31	=	ctr 11
pt 32	=	ctr 12
pt 33	=	ctr 13
pt 34	=	ctr 14
pt 35	=	ctr 15
pt 36	=	ctr 16
pt 37	=	ctr 17
pt 38	=	ctr 18
pt 39	=	ctr 19
pt 40	=	ctr 20

## Sheet: pt 1mm
	a	b	c	d	e	f	g	h	i	j	k	l	m	n	o	p	q	r	s	t
1	111.312	-0.152479	0.227944	25.8864	0.881503	0.001929	0.331181	5.36441	0.931237	1.37338	733.736	21737.2	0.90455	0.00416798	1163.88	0.00316535	1084.95	0.0142306	1601.02	28659
2	112.628	-0.253957	-0.00456995	15.9573	0.92899	0.00226413	0.370697	5.35747	0.917397	1.45349	880.458	25370.9	0.885167	0.0037141	1170.05	0.00243724	1075.15	0.0165581	1682.08	35508
3	119.054	-0.349813	-0.654027	10.9061	0.951475	0.00310982	0.418225	5.29685	0.896449	1.59581	252.148	6670.83	0.857157	0.00251396	1158.39	0.00229829	1034.03	0.00407731	1882.44	10172
4	112.553	-0.71377	0.116092	7.99114	0.964537	0.00442964	0.463288	5.19031	0.881656	1.82468	236.23	5549.81	0.827913	0.00612176	1159.57	0.00408269	1015.58	0.0415977	2134.73	9071
5	111.552	-0.20858	-0.174516	21.5539	0.902107	0.00196137	0.343832	5.36762	0.927161	1.36616	489.478	14748.8	0.901745	0.00326088	1162.29	0.00246415	1075.79	0.0119053	1597.83	19770
6	104.397	-0.633351	1.1818	4.07875	0.980274	0.00550875	0.526748	5.10781	0.852531	2.49362	501.972	10813.3	0.769578	0.00757507	1181.35	0.00316382	1010.3	0.283105	2633.21	20444
7	113.333	-0.366369	-0.0623173	19.9224	0.911978	0.00228047	0.358693	5.35434	0.920598	1.40717	361.642	10422.5	0.893046	0.00376825	1162.7	0.00295737	1068.46	0.00933774	1649.73	14331
8	109.655	-0.545241	0.527911	21.5668	0.899198	0.00234995	0.346093	5.25251	0.925589	1.40682	374.345	10007.3	0.897169	0.00620023	1168.3	0.00408833	1083.14	0.0371389	1618.77	13510
9	112.04	-0.178562	-0.284404	26.6116	0.879945	0.00185847	0.32979	5.357	0.932901	1.35698	412.758	12910.6	0.90742	0.00361434	1166.16	0.00250396	1087.61	0.0182293	1577.09	16888
10	110.321	-0.0128136	0.0582819	12.0967	0.944443	0.00250523	0.396592	5.37298	0.909309	1.51032	622.881	17846.9	0.87409	0.0039345	1164.86	0.00297026	1058.83	0.0127349	1761.54	25822
11	121.77	-0.80601	0.727469	13.677	0.937327	0.00292216	0.389004	5.19555	0.911182	1.50302	321.941	8163.03	0.876633	0.00885939	1168.68	0.00546795	1063.68	0.0548669	1728.3	11715
12	127.385	0.305755	-0.505886	7.87397	0.965669	0.00390092	0.464286	5.27689	0.875358	1.77604	209.265	5108.67	0.827187	0.0028375	1173.83	0.00234162	1032.02	0.00594067	2043.06	8515
13	114.841	-0.0781385	-0.0680096	14.6657	0.935955	0.00228866	0.379122	5.37622	0.914389	1.45281	409.653	11945.1	0.883705	0.00382083	1158.06	0.00284295	1057.68	0.0145021	1682.35	16873
14	109.946	0.154964	0.126918	9.95483	0.954115	0.00317591	0.427993	5.30792	0.89006	1.71764	586.157	14997.5	0.846548	0.00401046	1149.12	0.00282227	1018.21	0.0305002	2068.8	23408
15	124.099	-0.537589	-0.111017	15.5063	0.930782	0.00279561	0.392883	5.30195	0.905685	1.56818	510.679	13749.1	0.868384	0.00410257	1165.29	0.00314743	1055.01	0.0155074	1826.74	20121
16	128.12	-0.574776	-0.172381	12.6785	0.94228	0.00325006	0.420483	5.2064	0.894027	1.61712	203.623	5271.7	0.855104	0.006757	1160.45	0.00399908	1031.92	0.0380175	1894.59	8092
17	121.894	-0.437435	0.150801	4.58063	0.979625	0.00428385	0.503342	5.32153	0.865037	2.09475	637.372	16116.4	0.795189	0.0058843	1155.94	0.00381321	993.077	0.0348472	2474.09	28624
18	184.878	-0.672692	-0.634644	1.7833	0.992588	0.00966944	0.63817	5.14061	0.772258	3.58013	143.247	2503.15	0.662696	0.00228548	1131.59	0.00190655	855.281	0.00630773	4357.08	6758
19	111.996	-0.0505675	-0.0893403	46.9736	0.787662	0.00139291	0.267801	5.38122	0.952195	1.21582	303.745	9757.9	0.936553	0.00346871	1164.27	0.00303062	1108.38	0.00637226	1424.84	11809
20	97.2675	-0.198962	0.575435	8.44294	0.955998	0.00369506	0.446143	5.21247	0.885366	1.8155	890.629	21366.7	0.832365	0.00404609	1158.38	0.00228958	1024.14	0.0555736	2089.65	34414

## Sheet: pt 2mm
	a	b	c	d	e	f	g	h	i	j	k	l	m	n	o	p	q	r	s	t
1	111.491	-0.218008	0.343652	16.5753	0.924132	0.00239091	0.37248	5.34584	0.915053	1.47175	728.524	20341.4	0.883178	0.00472646	1164.06	0.00346693	1065.05	0.0191827	1717.14	28659
2	113.122	-0.381024	-0.000193184	13.1799	0.941607	0.0025284	0.390096	5.33684	0.90811	1.51875	884.457	24412.9	0.872247	0.00393294	1169.14	0.00258961	1063.31	0.0182286	1757.29	35508
3	132.702	-0.378241	-0.723051	9.25484	0.958891	0.00346391	0.438203	5.27721	0.887189	1.66206	249.918	6424.01	0.84509	0.0026524	1164.53	0.00245596	1031.13	0.00407016	1948.65	10172
4	110.924	-0.713632	0.0734951	7.44104	0.967406	0.00462482	0.477142	5.18374	0.875459	1.92747	235.519	5378.75	0.814987	0.00582769	1162.51	0.00397962	1013.89	0.0420032	2238.17	9071
5	111.095	-0.207267	-0.307495	17.3181	0.920957	0.00224598	0.36733	5.3453	0.917207	1.43755	485.548	14150.8	0.887355	0.00312227	1161.82	0.00233302	1064.2	0.0123064	1683.14	19770
6	107.921	-0.660972	1.2334	3.78234	0.981659	0.00583706	0.537594	5.0937	0.846059	2.60502	497.403	10494.4	0.759306	0.00771407	1181.13	0.00322719	1002.27	0.305142	2745.63	20444
7	119.553	-0.407572	-0.311616	12.3672	0.94544	0.00288123	0.407329	5.34917	0.902029	1.53793	347.315	9647	0.867089	0.00293952	1161.74	0.00226379	1044.57	0.00877938	1804.76	14331
8	108.968	-0.601667	0.686294	13.5972	0.936022	0.00300948	0.390138	5.21273	0.90882	1.52248	374.909	9335.73	0.87426	0.00650399	1165.37	0.00368476	1059.08	0.0577568	1744.14	13510
9	111.858	-0.175577	-0.361521	17.2338	0.922068	0.00227383	0.369918	5.33152	0.916962	1.46627	407.281	12086.7	0.885614	0.00360357	1167.1	0.00231134	1070.07	0.0241392	1696.28	16888
10	109.734	-0.024736	0.00133987	10.0282	0.953619	0.00278904	0.417171	5.36751	0.899512	1.59037	610.815	17125.6	0.859858	0.00369447	1165.72	0.00265054	1048.67	0.0135153	1852.16	25822
11	109.53	-0.844787	0.782735	12.0233	0.944497	0.00324461	0.401456	5.17814	0.908492	1.53058	325.32	8066.39	0.872151	0.00911361	1167.39	0.00567172	1059.03	0.0542752	1765.46	11715
12	133.744	0.298957	-0.543328	7.04142	0.969456	0.00421439	0.479488	5.2697	0.868946	1.84293	208.1	4964.76	0.817205	0.00273768	1175.78	0.00223304	1027.08	0.00596792	2120.31	8515
13	112.903	-0.103315	-0.00864391	8.96001	0.960271	0.00304101	0.431281	5.36673	0.892641	1.63761	398.842	10889.4	0.851227	0.00333303	1162.83	0.00221217	1035.44	0.0212233	1906.96	16873
14	109.668	0.168193	0.123554	5.96811	0.972509	0.00403987	0.480749	5.29403	0.864367	1.93794	570.339	13457.6	0.811784	0.00407001	1147.58	0.00279086	986.718	0.03531	2335.17	23408
15	129.013	-0.600094	-0.136697	10.7704	0.952091	0.00334196	0.424554	5.29014	0.891333	1.69098	502.593	12950.8	0.84792	0.00389949	1165.07	0.00295758	1037.28	0.0133892	1979.38	20121
16	130.629	-0.594237	-0.181131	9.40552	0.957381	0.00403803	0.468668	5.18185	0.869239	1.85121	195.951	4734.53	0.818555	0.0072061	1154.68	0.00445945	993.665	0.0511294	2187.23	8092
17	110.3	-0.55217	0.445951	3.5919	0.98414	0.00524936	0.540096	5.26211	0.842869	2.44451	626.093	14555.9	0.758682	0.00793737	1143.69	0.00478541	949.447	0.0591818	2918.18	28624
18	178.813	-0.685856	-0.620079	1.70801	0.992933	0.00993812	0.643872	5.12515	0.766556	3.68374	142.499	2451.37	0.656111	0.00253529	1129.61	0.00214821	846.354	0.00650303	4514.33	6758
19	112.475	-0.0370992	-0.173938	33.9162	0.847021	0.0016282	0.294721	5.38323	0.94361	1.25791	299.855	9426.11	0.925459	0.0029214	1164.6	0.00249355	1097.97	0.0058124	1468.52	11809
20	95.876	-0.306871	0.60355	5.62697	0.970244	0.00454495	0.493732	5.18684	0.864041	2.09956	854.917	19349.1	0.795824	0.00462067	1162.24	0.00260791	1001.55	0.0693502	2407.28	34414

## Sheet: pt 5mm
	a	b	c	d	e	f	g	h	i	j	k	l	m	n	o	p	q	r	s	t
1	112.222	-0.311812	0.515038	10.295	0.953228	0.00306116	0.42131	5.33145	0.894554	1.63537	716.034	18669.5	0.853938	0.00553345	1168.02	0.00372757	1046.05	0.0267537	1892.93	28659
2	116.434	-0.622853	0.0924662	8.79198	0.961102	0.00309193	0.430947	5.30336	0.890724	1.66074	898.596	22686.2	0.847358	0.00430241	1170.27	0.00295579	1043.6	0.0198602	1923.97	35508
3	123.032	-0.475827	-0.698993	6.66351	0.970334	0.00439424	0.477053	5.215	0.869827	1.83922	251.027	5952.05	0.818644	0.00403039	1156.86	0.0034437	1000.21	0.00818525	2181.99	10172
4	117.072	-0.747348	0.0895311	6.64346	0.97082	0.00553487	0.508326	5.13301	0.857326	2.16261	230.735	4953.9	0.785746	0.00704258	1164.8	0.00490605	995.971	0.0500327	2517.79	9071
5	111	-0.281887	-0.358657	12.8347	0.940944	0.0029027	0.408617	5.29283	0.899004	1.56329	490.817	13128.6	0.862468	0.00422298	1164.04	0.00340428	1045.3	0.0139177	1825.86	19770
6	99.8646	-0.759684	1.52515	2.63497	0.987186	0.00765435	0.591952	5.04176	0.812011	3.24576	477.36	8959.81	0.706662	0.00817817	1179.38	0.00314574	958.025	0.384537	3409	20444
7	125.167	-0.413034	-0.59882	7.24317	0.968109	0.00394351	0.465895	5.30318	0.869217	1.81429	336.621	8404.62	0.821227	0.00223724	1153.35	0.00201152	994.593	0.00349806	2159.96	14331
8	108.674	-0.488895	0.977676	7.98928	0.962241	0.00439306	0.452828	5.17182	0.877154	1.78445	377.884	8182.07	0.829959	0.00673586	1159.03	0.00375374	1014.13	0.0674989	2077.31	13510
9	113.896	-0.142433	-0.376891	9.86529	0.955167	0.00285513	0.424671	5.3184	0.892488	1.64029	391.149	10928.8	0.852336	0.00357668	1169	0.00200277	1042.92	0.0344116	1893.04	16888
10	109.415	-0.0919591	-0.110171	7.07879	0.96714	0.00335228	0.456198	5.35961	0.881196	1.75437	591.808	15834.1	0.832914	0.00350615	1164	0.00259102	1025.03	0.0122639	2048.58	25822
11	108.326	-0.862068	0.862579	8.81478	0.959255	0.00407096	0.441854	5.15618	0.888332	1.69084	318.185	7418.86	0.844494	0.00926347	1164.49	0.00552166	1030.68	0.0694542	1951.97	11715
12	139.284	0.276864	-0.61487	5.51087	0.976232	0.0051309	0.523148	5.27145	0.845898	2.12813	199.029	4479.46	0.781503	0.00226735	1174.35	0.00198945	997.152	0.0040636	2439.51	8515
13	114.418	-0.0347676	-0.0665361	5.635	0.975021	0.00414909	0.485837	5.34048	0.863473	1.93122	389.826	9585.73	0.807088	0.00261233	1160.45	0.00178398	996.895	0.0187513	2269.88	16873
14	110.673	0.183651	0.103581	3.31528	0.984981	0.00551069	0.550699	5.26022	0.817322	2.46026	542.572	11026.9	0.748772	0.00472037	1144.91	0.00311302	927.858	0.0519209	2953.47	23408
15	145.998	-0.67836	-0.159579	6.84994	0.969811	0.00426876	0.473227	5.27451	0.867465	1.94085	487.599	11721.2	0.813814	0.00329241	1159.07	0.00276039	1001.5	0.00718282	2285.11	20121
16	119.124	-0.5886	-0.216984	6.9628	0.968632	0.00524527	0.521419	5.14382	0.838932	2.20218	188.024	4149.75	0.774407	0.00712955	1152.65	0.0039944	957.79	0.0712434	2600.94	8092
17	108.844	-0.599046	0.7771	2.54583	0.989238	0.00721149	0.599619	5.21968	0.799011	3.24916	582.02	11888.7	0.690784	0.00989428	1132.32	0.0059841	883.588	0.074215	3922.53	28624
18	177.671	-0.730511	-0.49162	1.53571	0.993871	0.0120084	0.673876	5.08572	0.735173	4.44646	133.793	2102.97	0.612052	0.00383321	1123.66	0.00288954	805.777	0.0129969	5469.66	6758
19	113.439	-0.0314214	-0.316444	21.4276	0.903879	0.00195477	0.337377	5.39198	0.928829	1.34308	289.297	8881.03	0.905454	0.00278615	1164.95	0.00252135	1081.46	0.00440951	1569.18	11809
20	93.4199	-0.391217	0.837634	4.06591	0.977948	0.00562866	0.541749	5.14739	0.837943	2.46098	820.458	17187	0.754976	0.00563906	1156.81	0.0030612	965.066	0.0943411	2814.58	34414

## Sheet: ctr 1mm
	a	b	c	d	e	f	g	h	i	j	k	l	m	n	o	p	q	r	s	t
1	104.906	-0.421391	0.67289	15.4909	0.922897	0.00264446	0.381865	5.19697	0.915305	1.54443	597.183	15687.2	0.876729	0.00685497	1173.74	0.00391941	1076.45	0.0916821	1716.93	22264
2	109.73	-0.304923	0.674067	17.3092	0.918786	0.00254807	0.368091	5.29375	0.922409	1.41015	220.618	5994.16	0.893445	0.00685651	1167.96	0.00472611	1079.4	0.0267763	1633.14	8207
3	105.979	-0.35483	0.232177	29.0621	0.858899	0.00194096	0.318949	5.28078	0.934824	1.32875	503.155	14488.5	0.911544	0.00645562	1166.75	0.00492136	1091.49	0.0209099	1539.01	18806
4	113.773	-0.111119	0.21855	8.23983	0.962656	0.00353897	0.453402	5.33183	0.885841	1.81388	278.77	7341.9	0.830077	0.00520823	1170.9	0.00359891	1038.78	0.0249573	2093.68	11848
5	105.276	-0.15896	0.471973	34.5206	0.829939	0.00211925	0.309375	5.23765	0.936271	1.32698	360.663	9754.16	0.912448	0.00593434	1155.29	0.00500853	1078.79	0.0133724	1559.04	12604
6	110.006	0.0953589	0.226067	8.15009	0.96183	0.00358584	0.459341	5.34118	0.880546	1.81052	514.423	13479.8	0.827963	0.00438545	1161.88	0.0034824	1023.76	0.0136803	2129.82	22126
7	104.712	-0.133505	0.784506	13.88	0.932706	0.002908	0.392842	5.24471	0.909617	1.58443	450.28	11393.3	0.870534	0.00466036	1141.96	0.00266905	1037.75	0.0375991	1957.93	16514
8	108.763	-0.502399	1.05727	23.5398	0.888021	0.00246609	0.350075	5.21311	0.922899	1.43901	377.44	9718.67	0.892577	0.00788428	1176.85	0.00454219	1090.43	0.0629617	1622.66	13270
9	98.0097	-0.71039	1.31326	15.7678	0.915443	0.00335442	0.395807	5.0746	0.906317	1.57304	316.708	7332.65	0.866854	0.0100678	1172.02	0.0062966	1064.57	0.0801437	1768.08	10772
10	103.198	-0.181179	0.766939	30.5425	0.848912	0.00199026	0.321522	5.24055	0.9338	1.36749	886.597	24289.8	0.907227	0.00559311	1167.57	0.00340207	1091.18	0.049443	1560.58	31763
11	105.971	-0.66033	0.926066	20.9513	0.900057	0.00240982	0.350299	5.18391	0.926215	1.43342	482.414	12573.1	0.894992	0.00739018	1175.8	0.00419219	1091.28	0.0864247	1597.5	17013
12	107.312	-0.219688	0.367075	28.8802	0.862452	0.0020012	0.325819	5.27956	0.931454	1.36573	591.113	16660.1	0.905262	0.00549495	1167.75	0.00363654	1088.26	0.0355749	1567.85	21979
13	105.763	-0.893458	1.56881	14.1898	0.931733	0.00367898	0.407064	5.07004	0.901272	1.64335	385.625	8464.52	0.859221	0.00868578	1174.13	0.00447109	1061.08	0.104142	1846.31	12683
14	112.477	0.0691313	0.198765	20.8676	0.906469	0.00205905	0.346162	5.36979	0.92672	1.37608	653.479	19118.4	0.900021	0.00346095	1162.91	0.00258658	1076.54	0.00977278	1614.87	25703
15	108.347	-0.0698103	0.27752	40.1497	0.811208	0.00173452	0.30553	5.31862	0.939929	1.31989	659.352	19748.3	0.916279	0.00483154	1171.14	0.00306922	1103.87	0.0276533	1514.51	25143
16	108.216	-0.615509	0.738379	10.8766	0.948457	0.00336294	0.421029	5.20051	0.897983	1.69962	508.505	12725.6	0.850363	0.0088896	1166.92	0.00542903	1046.91	0.0688475	1948.24	19437
17	112.908	-0.0639797	0.086659	27.0654	0.878465	0.00177446	0.32211	5.38764	0.935488	1.3161	342.206	10537.3	0.912852	0.00435805	1164.56	0.00358544	1088.56	0.00864309	1534.57	13655
18	111.201	-0.115482	0.187083	16.4036	0.924121	0.00245003	0.372621	5.33232	0.915017	1.47894	392.171	11064.5	0.881629	0.0052273	1169.78	0.00389141	1072.32	0.0207753	1710.91	15631
19	112.156	0.0715453	0.0450032	19.0253	0.913242	0.00226324	0.360386	5.37158	0.921983	1.42332	503.179	14708.9	0.892274	0.00324033	1162.04	0.00267843	1070.39	0.00713653	1670.45	20160
20	110.692	-0.132807	0.330142	26.0669	0.879636	0.00197115	0.329908	5.3188	0.931311	1.36283	645.02	18772.6	0.905268	0.00573256	1168.67	0.00378168	1089.58	0.0300933	1572.39	24762

## Sheet: ctr 2mm
	a	b	c	d	e	f	g	h	i	j	k	l	m	n	o	p	q	r	s	t
1	99.9175	-0.519097	0.909874	14.1599	0.927702	0.00284027	0.393529	5.15433	0.910525	1.59847	609.337	15354	0.868892	0.0075263	1176.04	0.00430751	1073.74	0.111014	1757.67	22264
2	109.286	-0.348839	0.720015	15.932	0.924866	0.00273028	0.379922	5.26882	0.913547	1.45925	222.965	5786.54	0.882356	0.00721882	1166.46	0.00472733	1067.07	0.0296175	1689.02	8207
3	103.303	-0.461736	0.323067	19.5755	0.902199	0.00242098	0.359321	5.22973	0.919336	1.43519	506.173	13598.6	0.889862	0.00706683	1163.28	0.0051344	1069.01	0.0274183	1666.44	18806
4	118.717	-0.135456	0.225301	7.3825	0.966515	0.00387191	0.468555	5.32154	0.878997	1.90447	277.005	7118.06	0.818472	0.00540705	1167.59	0.00374896	1027.34	0.0259721	2193.82	11848
5	102.367	-0.194552	0.668263	24.0726	0.877315	0.00266681	0.343897	5.17717	0.921019	1.42926	369.617	9151.31	0.890769	0.00681937	1152.78	0.00540639	1059.15	0.019042	1676.7	12604
6	109.093	0.108511	0.276336	6.61689	0.968741	0.00402201	0.48716	5.33031	0.866972	1.98259	504.868	12659.1	0.804619	0.00456904	1159.43	0.0035306	1005.15	0.0153543	2339.7	22126
7	101.965	-0.220579	1.19983	9.42482	0.953073	0.00378236	0.439925	5.16858	0.887887	1.80531	456.119	10359	0.83682	0.00542948	1141.13	0.00266641	1012.96	0.0672672	2222.75	16514
8	106.873	-0.677309	1.22493	16.2043	0.921573	0.00298974	0.384043	5.15087	0.910391	1.55426	380.065	9220.25	0.873568	0.00952921	1180.2	0.00542942	1080.63	0.0899587	1731.17	13270
9	95.8548	-0.749576	1.45665	13.8355	0.924126	0.00384537	0.413858	5.04538	0.900805	1.64894	319.141	7146.88	0.856248	0.0104655	1170.9	0.0064325	1057.23	0.0887063	1856.16	10772
10	100.217	-0.19788	0.987223	22.496	0.884908	0.00240978	0.350174	5.18847	0.923826	1.44317	904.026	23296.8	0.89291	0.00602479	1163.68	0.00350668	1074.7	0.0666768	1639.55	31763
11	105.689	-0.867432	1.18111	17.2113	0.916326	0.00279319	0.369767	5.1212	0.919676	1.49569	498.421	12224.5	0.884794	0.00790591	1176.71	0.00404544	1084.27	0.109958	1653.18	17013
12	105.749	-0.230307	0.40901	19.8148	0.903975	0.00223525	0.359308	5.2745	0.921519	1.4448	578.145	15977.6	0.890452	0.00506772	1169.1	0.00311372	1078.35	0.0486161	1648.99	21979
13	105.841	-0.976915	1.68647	9.75661	0.953348	0.00459793	0.445561	5.02875	0.884053	1.80804	384.374	7858.92	0.833616	0.00879592	1172.09	0.00418477	1037.81	0.126142	2024.39	12683
14	112.644	0.0963435	0.106969	14.7485	0.933747	0.00265292	0.382166	5.34029	0.910654	1.50886	657.313	17847.2	0.874849	0.0028785	1162.38	0.00231546	1057.13	0.00702698	1768.83	25703
15	107.09	-0.137877	0.330262	34.6925	0.834284	0.00191021	0.316367	5.28029	0.934839	1.35516	675.244	19338.8	0.90915	0.00506848	1172.36	0.00312639	1098.95	0.0375006	1545.89	25143
16	106.401	-0.834341	1.06014	9.14014	0.955973	0.00404372	0.443806	5.12333	0.887518	1.81875	525.536	12152.4	0.833861	0.0102546	1168.72	0.00560652	1036.2	0.0979873	2064.45	19437
17	112.998	-0.0519977	0.0498095	24.2278	0.89123	0.00189563	0.333202	5.37865	0.931061	1.33976	342.291	10350.5	0.907195	0.00425657	1166.04	0.00337375	1085.85	0.00981352	1560.4	13655
18	110.35	-0.137965	0.227724	13.8587	0.935238	0.00266092	0.389553	5.32626	0.910252	1.52969	389.626	10845.7	0.873649	0.00545205	1169	0.00410628	1064.09	0.0225499	1769.21	15631
19	111.274	0.0454092	0.0864082	12.2411	0.943674	0.0029529	0.406087	5.33367	0.902004	1.59208	500.691	13497.1	0.861657	0.00370056	1163.56	0.00291058	1047.92	0.00982327	1857.66	20160
20	109.82	-0.159891	0.398462	17.31	0.919299	0.00241558	0.368502	5.29085	0.917735	1.4544	639.901	17744.6	0.886419	0.00592171	1168.07	0.00356595	1072.15	0.0432954	1664.86	24762

## Sheet: ctr 5mm
	a	b	c	d	e	f	g	h	i	j	k	l	m	n	o	p	q	r	s	t
1	92.5963	-0.982865	2.10927	9.91767	0.943636	0.00434647	0.441513	4.93421	0.891046	1.88397	684.66	14056.9	0.83525	0.00964912	1175.07	0.00546016	1048.67	0.21135	1990.56	22264
2	107.803	-0.424935	0.803477	12.4703	0.940086	0.00334592	0.412012	5.23816	0.902062	1.56213	221.39	5506.88	0.86411	0.00759993	1172.97	0.00493227	1060.45	0.0380281	1794.91	8207
3	98.2074	-0.576822	0.494989	12.465	0.934043	0.00341209	0.418185	5.15385	0.894084	1.63344	506.496	12242.6	0.853956	0.00814342	1165.4	0.00532473	1042.88	0.0402337	1881.73	18806
4	110.48	-0.180525	0.263869	5.67797	0.973974	0.00454917	0.503518	5.31634	0.860662	2.09071	264.84	6586.36	0.792834	0.00616567	1162.54	0.0043134	998.83	0.0268465	2450.76	11848
5	93.2748	-0.268383	1.24622	14.8707	0.915902	0.00384605	0.402844	5.05669	0.897394	1.63602	382.204	8267.06	0.854729	0.00835682	1150.32	0.00591336	1030.74	0.0437197	1902.2	12604
6	109.089	0.131457	0.538683	4.70945	0.977862	0.00579881	0.555211	5.29896	0.828113	2.57812	472.24	10543.3	0.739775	0.00582443	1172.88	0.00420792	977.748	0.0260537	2968.11	22126
7	97.3013	-0.182891	1.95375	6.39274	0.966449	0.00572913	0.503187	5.06138	0.857439	2.19066	470.663	9045.95	0.789406	0.00580614	1132.7	0.00258019	973.954	0.0856091	2761.1	16514
8	114.724	-0.870034	1.36049	10.3623	0.949081	0.00387406	0.431928	5.10013	0.890039	1.72089	378.211	8472.97	0.845497	0.00985585	1184.9	0.00509804	1059.97	0.109878	1922.27	13270
9	92.8287	-0.834065	1.77562	10.4987	0.940477	0.00471535	0.455207	4.99699	0.882477	1.83474	318.656	6603.62	0.828003	0.0110327	1166.56	0.00680885	1029.61	0.0977791	2074.44	10772
10	95.7277	-0.318228	1.38206	14.4815	0.921971	0.0032548	0.392297	5.10018	0.906162	1.59085	949.02	21628.8	0.866897	0.0070412	1158.45	0.00394633	1049.87	0.0784447	1824.3	31763
11	105.762	-1.12862	1.65539	12.6082	0.938526	0.00397763	0.409278	4.99759	0.901075	1.65812	535.274	11296.9	0.857609	0.00938735	1176.33	0.00475474	1060.05	0.152174	1811.03	17013
12	103.491	-0.308453	0.729784	13.3511	0.933407	0.00324301	0.410344	5.19275	0.898827	1.64078	590.925	14496.1	0.856158	0.00630077	1173.65	0.00361545	1057.04	0.0756542	1846.3	21979
13	108.859	-0.922243	1.57002	6.62851	0.969367	0.00568698	0.49083	5.07388	0.860425	2.0356	353.913	7096.84	0.799436	0.00943111	1162.97	0.00473494	996.584	0.095575	2348.27	12683
14	112.444	0.117255	0.291475	9.81056	0.955561	0.00359955	0.427594	5.3065	0.892045	1.6986	659.265	16448.3	0.844668	0.00361571	1157.32	0.00303389	1030.08	0.00920716	2006.26	25703
15	105.203	-0.29	0.493964	24.6663	0.879057	0.00221934	0.342907	5.24648	0.925669	1.42888	676.039	18624.1	0.895597	0.00593895	1176.83	0.00348929	1093.79	0.0545958	1608.83	25143
16	127.491	-1.16442	1.66996	5.99062	0.970699	0.00602327	0.499534	4.96759	0.857359	2.193	553.759	10652.8	0.78793	0.0128236	1164.71	0.00700743	993.481	0.152274	2490.31	19437
17	112.663	0.0714772	0.0994455	18.7904	0.915317	0.00210064	0.356765	5.3813	0.923575	1.39255	336.993	10032	0.896137	0.00374334	1168.38	0.00278053	1080.15	0.0142419	1612.44	13655
18	107.873	-0.146135	0.383844	9.64546	0.953655	0.00317271	0.42847	5.30356	0.895831	1.68208	383.08	10174.2	0.849738	0.00623354	1169.71	0.00441759	1048.42	0.0314965	1926.02	15631
19	110.42	0.0435788	0.223883	8.2587	0.961496	0.00415907	0.46332	5.29866	0.874097	1.86001	489.273	11943.5	0.818998	0.00413804	1166.83	0.00319811	1021	0.0145073	2158.09	20160
20	110.188	0.00910679	0.701542	10.3405	0.952053	0.00342994	0.424279	5.25698	0.892031	1.67489	651.46	15904.7	0.848084	0.00566809	1163.03	0.00378097	1036.91	0.039359	1957.07	24762
