# Supplementary material for: Texture analysis of acute myocardial infarction with CT: First experience study
Source: PLoS One. 2017 Nov 2;12(11):e0186876. doi: 10.1371/journal.pone.0186876 (PMC5667797; doi:10.1371/journal.pone.0186876)
Supplement: S2 Dataset — (XLSX) [file pone.0186876.s002.xlsx]

## Sheet: legend
				feature		abb	source
pt 1	=	pt 1		variance	=	a	histo
pt 2	=	pt 2		skewness	=	b	histo
pt 3	=	pt 3		kurtosis	=	c	histo
pt 4	=	pt 4		contrast_mean	=	d	glcm
pt 5	=	pt 5		correlation_mean	=	e	glcm
pt 6	=	pt 6		energy_mean	=	f	glcm
pt 7	=	pt 7		homogeneity_mean	=	g	glcm
pt 8	=	pt 8		entropy	=	h	histo
pt 9	=	pt 9		m_SRE	=	i	glrlm
pt 10	=	pt 10		m_LRE	=	j	glrlm
pt 11	=	pt 11		m_GLN	=	k	glrlm
pt 12	=	pt 12		m_RLN	=	l	glrlm
pt 13	=	pt 13		m_RP	=	m	glrlm
pt 14	=	pt 14		m_LGRE	=	n	glrlm
pt 15	=	pt 15		m_HGRE	=	o	glrlm
pt 16	=	pt 16		m_SRLGE	=	p	glrlm
pt 17	=	pt 17		m_SRHGE	=	q	glrlm
pt 18	=	pt 18		m_LRLGE	=	r	glrlm
pt 19	=	pt 19		m_LRHGE	=	s	glrlm
pt 20	=	pt 20		number of pixels	=	t
pt 21	=	ctr 1
pt 22	=	ctr 2
pt 23	=	ctr 3
pt 24	=	ctr 4
pt 25	=	ctr 5
pt 26	=	ctr 6
pt 27	=	ctr 7
pt 28	=	ctr 8
pt 29	=	ctr 9
pt 30	=	ctr 10
pt 31	=	ctr 11
pt 32	=	ctr 12
pt 33	=	ctr 13
pt 34	=	ctr 14
pt 35	=	ctr 15
pt 36	=	ctr 16
pt 37	=	ctr 17
pt 38	=	ctr 18
pt 39	=	ctr 19
pt 40	=	ctr 20

## Sheet: pt 1mm
	a	b	c	d	e	f	g	h	i	j	k	l	m	n	o	p	q	r	s	t
1	109.015	-0.0235256	0.276499	29.8116	0.86165	0.00187332	0.322985	5.34316	0.933948	1.35997	704.589	20763.4	0.90807	0.00410907	1157.21	0.00304618	1080.76	0.0137258	1596.06	27083
2	110.638	-0.171176	0.138554	15.3589	0.930317	0.00234407	0.37724	5.35121	0.914304	1.48106	913.7	25766.4	0.880477	0.00367003	1162.2	0.00252617	1063.16	0.0143361	1745.87	36541
3	133.157	-0.341871	-0.844092	10.5604	0.953437	0.00305811	0.420681	5.27738	0.896041	1.58653	220.771	5884.17	0.857911	0.00225231	1159.09	0.00203915	1034.39	0.00334449	1872.05	8975
4	112.174	-0.664733	0.117352	7.43403	0.967272	0.00464391	0.466984	5.20755	0.88045	1.83167	247.02	5615.84	0.82661	0.00456169	1161.19	0.00282161	1018.23	0.0233421	2152.96	9222
5	112.654	-0.156998	-0.297812	22.3679	0.900236	0.00189429	0.339271	5.39231	0.929099	1.35331	494.742	15151.9	0.904312	0.00217633	1162.54	0.00197461	1078.47	0.00307299	1589.73	20154
6	112.909	0.0756322	0.149499	5.89887	0.973896	0.00383455	0.47717	5.37955	0.880664	1.91946	422.105	11283.8	0.81862	0.00394593	1162.24	0.00348695	1022.75	0.00999073	2265.99	18690
7	113.473	-0.334703	-0.0963821	19.3549	0.914564	0.00234413	0.362607	5.3604	0.918435	1.41656	366.324	10580	0.890751	0.00361791	1160.51	0.0029264	1062.95	0.00818627	1662.38	14666
8	104.552	0.252745	0.797397	20.4926	0.901501	0.00256017	0.354701	5.27294	0.923741	1.50198	428.15	10952.8	0.890186	0.00239168	1123.58	0.00218156	1034.55	0.00347525	2016.12	14964
9	112.046	-0.131017	-0.365447	26.9035	0.877988	0.0018491	0.328168	5.35693	0.933859	1.35409	401.498	12658.6	0.908485	0.00345583	1167.23	0.00243131	1089.4	0.0191685	1573.99	16500
10	112.345	0.00116203	0.0721131	12.3558	0.944415	0.00245151	0.395437	5.37961	0.90887	1.51457	640.59	18389	0.873297	0.00402601	1164.2	0.00307688	1058.16	0.011673	1772.68	26651
11	111.245	-0.134209	0.278852	23.604	0.891183	0.0019458	0.329982	5.33479	0.933623	1.34001	293.019	8703.4	0.908845	0.00557314	1168.42	0.00371371	1091.62	0.0240315	1547.55	11379
12	145.678	0.449356	-0.835039	7.86665	0.96594	0.00356086	0.455287	5.2677	0.880897	1.7183	242.267	6134.72	0.835872	0.0012879	1174.45	0.0011251	1040.47	0.00226371	1978.87	9980
13	113.853	-0.0670772	-0.05347	14.0842	0.937731	0.00228741	0.381794	5.38816	0.913529	1.46064	410.222	12011.7	0.88231	0.00362306	1164.92	0.00274387	1062.94	0.0134637	1702.37	17032
14	109.545	0.302014	0.00879147	10.8068	0.950154	0.00299668	0.419825	5.31647	0.896531	1.66128	564.656	14918.5	0.855097	0.0035624	1147.8	0.00268114	1024.68	0.0142878	2025.34	22691
15	120.424	-0.465754	-0.230093	14.3847	0.935645	0.00280805	0.399532	5.3344	0.904255	1.58512	563.443	15658.6	0.865845	0.00389177	1164.82	0.00311689	1052.42	0.0114874	1855.89	23061
16	124.047	-0.399776	-0.633184	13.1944	0.941639	0.00285732	0.404852	5.32059	0.902864	1.54574	208.799	5868.08	0.867728	0.00248881	1158.93	0.00201656	1040.77	0.0053402	1821.65	8681
17	113.562	-0.210864	-0.103116	5.61895	0.975215	0.00348486	0.476135	5.39876	0.880765	1.87234	536.126	14569.2	0.822273	0.00298321	1161.38	0.00208054	1019.96	0.0144561	2202.64	24051
18	145.342	-0.539116	-0.60456	3.21144	0.986596	0.00758531	0.603089	5.24927	0.798941	3.28893	162.421	3375.17	0.688432	0.00247544	1132.87	0.00210059	888.47	0.00602925	4012.67	8178
19	112.409	-0.0469804	-0.121969	47.4299	0.787137	0.0013694	0.267485	5.38478	0.952435	1.21426	311.002	9988.46	0.936822	0.00300123	1165.4	0.00259117	1110.34	0.00612186	1415.07	12077
20	111.232	0.0178778	0.158538	10.2477	0.953424	0.00301001	0.423774	5.35796	0.896344	1.67907	782.196	21187.7	0.850418	0.0032021	1154.83	0.00223129	1032.07	0.0143864	1982.75	32494

## Sheet: pt 2mm
	a	b	c	d	e	f	g	h	i	j	k	l	m	n	o	p	q	r	s	t
1	109.02	-0.0487993	0.368631	19.8833	0.907487	0.00227296	0.361212	5.3359	0.920843	1.4396	699.923	19665.1	0.890282	0.00417771	1156.81	0.00297505	1064.19	0.0152696	1695.27	27083
2	110.864	-0.274671	0.155453	12.7843	0.942085	0.00265642	0.396908	5.32972	0.905577	1.5496	921.536	24838.1	0.867765	0.00368076	1161.74	0.00245169	1052.63	0.0156157	1825.59	36541
3	135.531	-0.357899	-0.879704	9.05768	0.960216	0.00348608	0.439548	5.25239	0.886713	1.65735	219.886	5659.55	0.845153	0.00219017	1162.64	0.0019716	1027.95	0.00356293	1942.27	8975
4	112.617	-0.668709	0.0738088	6.80014	0.970394	0.0048904	0.480938	5.2007	0.874605	1.94336	245.992	5449.22	0.813273	0.00404216	1161.34	0.00263752	1012.93	0.0225219	2279.43	9222
5	112.934	-0.147051	-0.456184	18.2984	0.918507	0.00215719	0.361928	5.36955	0.919427	1.41947	493.426	14555.2	0.890369	0.00176141	1160.62	0.0016322	1065.04	0.00241244	1668.51	20154
6	113.104	0.0714242	0.134581	5.54393	0.97556	0.00400295	0.484882	5.37272	0.874791	1.97572	419.319	11006.7	0.810246	0.00426074	1164.09	0.00380342	1016.89	0.0122536	2313.42	18690
7	118.187	-0.336237	-0.362389	11.9773	0.946977	0.00285986	0.410743	5.372	0.901436	1.5393	347.259	9851.59	0.866647	0.00273665	1163.67	0.00223022	1045.03	0.00676547	1817.58	14666
8	104.493	0.374372	1.00398	12.3718	0.940454	0.00336719	0.402142	5.24458	0.902849	1.66492	431.902	10036.4	0.861518	0.0017914	1121.39	0.00161818	1009.82	0.00272265	2291.73	14964
9	111.893	-0.114981	-0.448472	17.4201	0.920879	0.00223019	0.367439	5.33233	0.918033	1.45929	396.222	11857.9	0.886788	0.00309244	1167.6	0.00198608	1071.25	0.0245207	1691.37	16500
10	111.3	0.00731751	0.0308995	10.2138	0.953534	0.00276483	0.41559	5.3755	0.900513	1.59203	630.294	17740.5	0.860653	0.00382642	1162.92	0.00287678	1046.63	0.0113001	1866.7	26651
11	110.406	-0.162916	0.308116	21.686	0.898949	0.00207483	0.337524	5.32967	0.93187	1.35502	294.3	8639.56	0.906165	0.00559584	1166.54	0.00386488	1087.62	0.0247626	1568.49	11379
12	159.362	0.438224	-0.868702	7.02087	0.969677	0.00386572	0.470441	5.25995	0.87309	1.79746	240.348	5925.86	0.823747	0.00129018	1174.37	0.00111791	1030.15	0.00237921	2067.16	9980
13	112.943	-0.0760788	-0.00156439	8.66815	0.961434	0.0030554	0.434939	5.37676	0.889749	1.64068	399.86	10881.5	0.84902	0.00325334	1163.53	0.0022097	1032.73	0.0191139	1912.34	17032
14	109.416	0.32486	0.00458641	6.68094	0.96929	0.00372603	0.468619	5.30593	0.872582	1.86076	547.749	13482.1	0.822176	0.00380868	1144.81	0.00277028	994.144	0.0168442	2284.88	22691
15	113.647	-0.502397	-0.248326	9.99668	0.955399	0.00337815	0.432408	5.32451	0.88969	1.70892	558.265	14738.8	0.845746	0.00349191	1162.39	0.00288887	1032.03	0.00727305	2013.1	23061
16	119.91	-0.403797	-0.685777	9.20977	0.959976	0.00343884	0.451002	5.31461	0.879663	1.73053	201.675	5318.72	0.834754	0.00225965	1154.82	0.00203627	1009.11	0.00365037	2053.98	8681
17	113.323	-0.303375	-0.0830048	4.43055	0.980412	0.00418201	0.508013	5.37094	0.861701	2.12589	525.828	13375.8	0.791318	0.00304136	1156.18	0.00208774	989.641	0.0185404	2513.94	24051
18	143.472	-0.547183	-0.58924	3.12055	0.987013	0.00806157	0.610919	5.24609	0.793784	3.41184	160.397	3287.45	0.679537	0.00246548	1135.32	0.00208962	885.279	0.00618828	4162.32	8178
19	112.743	-0.0454314	-0.22423	34.6906	0.84453	0.0016039	0.294433	5.3769	0.943243	1.26025	307.465	9626.55	0.924816	0.00273575	1165.28	0.00227502	1098.39	0.00658787	1471.45	12077
20	112.089	-0.0375654	0.0885336	6.84831	0.969004	0.00336971	0.46446	5.38119	0.880484	1.84083	736.662	19740.3	0.825081	0.00353893	1159.45	0.00253904	1018.41	0.0155696	2162.49	32495

## Sheet: pt 5mm
	a	b	c	d	e	f	g	h	i	j	k	l	m	n	o	p	q	r	s	t
1	111.286	-0.0992	0.453895	12.9796	0.940664	0.00277645	0.404185	5.34763	0.903121	1.56286	675.473	18279.7	0.865838	0.00463929	1165.34	0.00315003	1053.31	0.0199692	1820.32	27083
2	111.412	-0.488708	0.206908	8.60775	0.961173	0.00331185	0.438351	5.30302	0.886613	1.71455	929.269	22914.6	0.840166	0.00398977	1161.94	0.0028311	1030.28	0.0164466	2022.15	36541
3	147.21	-0.440806	-0.805623	6.93326	0.969157	0.0043554	0.481684	5.18934	0.863144	1.90137	219.565	5105.4	0.809499	0.00351939	1152.77	0.00266804	987.272	0.0108587	2270.24	8975
4	111.502	-0.662814	0.00597827	5.88493	0.974591	0.00569708	0.510309	5.1621	0.85679	2.17218	235.949	5019.12	0.784483	0.00479141	1163.39	0.00326824	995.744	0.0261883	2540.09	9222
5	110.14	-0.306497	-0.415003	13.879	0.935489	0.00285887	0.405882	5.27152	0.900363	1.564	502.303	13443	0.863141	0.00568569	1163.88	0.00499813	1047.13	0.00956846	1832.38	20154
6	112.491	0.00847204	0.0653656	3.93159	0.98286	0.00503802	0.53212	5.33591	0.851225	2.38045	396.812	9836.75	0.768526	0.00597832	1169.53	0.00470607	997.142	0.0404688	2728.24	18690
7	118.74	-0.335656	-0.670205	7.04271	0.96904	0.00388272	0.468753	5.31932	0.868526	1.82045	337.393	8575.9	0.820265	0.00187133	1153.79	0.00167422	994.297	0.00302206	2162.33	14666
8	112.672	0.651408	1.22982	6.94874	0.967193	0.00498823	0.469775	5.19783	0.870699	1.9831	430.518	8756.52	0.815056	0.00147511	1117.31	0.0012919	968.598	0.00263423	2788.08	14964
9	116.279	-0.0695158	-0.48239	10.2263	0.953465	0.00278211	0.420778	5.31873	0.893688	1.63011	381.068	10729.2	0.854212	0.00307838	1167.25	0.00180489	1041.71	0.0322803	1879.51	16500
10	111.724	-0.00884374	-0.0626359	7.11284	0.967685	0.00327449	0.454566	5.37906	0.881833	1.7476	608.362	16392.8	0.834021	0.00334357	1164.04	0.00251877	1025.38	0.0100909	2042.46	26651
11	107.962	-0.254558	0.343887	16.3411	0.921815	0.00258827	0.370817	5.28891	0.917254	1.45415	298.627	8137.05	0.885864	0.00543982	1160.86	0.00406172	1062.21	0.0239391	1700.85	11379
12	167.279	0.404467	-0.936395	5.47453	0.976377	0.0048363	0.515315	5.24844	0.847763	2.08568	230.771	5297.69	0.785446	0.00129117	1180.03	0.00108285	1007.45	0.00278705	2382.95	9980
13	113.59	-0.0164241	-0.0905519	5.48237	0.975776	0.00413786	0.488067	5.35222	0.861274	1.93612	388.672	9601.55	0.805293	0.00254293	1160.97	0.00172706	997.405	0.016766	2271.58	17032
14	109.299	0.365419	0.00820575	3.83692	0.982557	0.00534464	0.541665	5.24822	0.825599	2.3488	530.375	11043	0.758759	0.00411728	1140.71	0.00265991	931.464	0.0328851	2862.7	22691
15	113.311	-0.516833	-0.260446	6.27515	0.972013	0.00436662	0.485024	5.30599	0.859177	2.02199	540.104	12972.4	0.803033	0.00269607	1155.67	0.00239029	987.858	0.00460832	2403.14	23061
16	118.306	-0.345746	-0.816293	6.37759	0.972115	0.00453064	0.507452	5.2951	0.850458	2.02446	192.696	4697.75	0.793342	0.00172563	1160.51	0.00148902	984.586	0.00327465	2408.64	8681
17	113.922	-0.233165	-0.165793	3.09506	0.986459	0.00525894	0.556424	5.37564	0.82927	2.62607	495.966	11566.8	0.740936	0.00196352	1161.06	0.00162454	959.439	0.00487378	3075.14	24051
18	127.719	-0.548311	-0.472116	2.94149	0.987987	0.00979345	0.638321	5.23222	0.773095	4.09046	150.258	2934.99	0.641294	0.00352385	1135.85	0.00296204	864.968	0.0094329	4997.91	8178
19	113.226	-0.0375084	-0.308485	22.1066	0.900825	0.00188008	0.332781	5.38788	0.928963	1.33853	296.653	9088.75	0.906061	0.00250357	1167.49	0.00209745	1085.46	0.0053447	1556.03	12077
20	112.558	-0.068378	0.0115835	4.86729	0.97804	0.00448336	0.51067	5.35124	0.856329	2.17329	712.917	17660.7	0.784374	0.0042762	1155.01	0.00336444	983.402	0.0144657	2574.8	32495

## Sheet: ctr 1mm
	a	b	c	d	e	f	g	h	i	j	k	l	m	n	o	p	q	r	s	t
1	107.748	-0.163199	0.139712	17.121	0.919528	0.00216845	0.363967	5.31315	0.922742	1.44562	473.75	13767.3	0.890729	0.00469193	1171.7	0.0025587	1082.65	0.0481201	1643.98	18875
2	111.159	0.14724	0.389759	21.1599	0.900536	0.0021996	0.343998	5.33524	0.929161	1.35714	216.375	6210.74	0.903739	0.00459292	1165.14	0.0034884	1084.06	0.0127885	1581.44	8264
3	113.283	-0.151403	-0.0902155	34.4586	0.845503	0.00169331	0.300802	5.36866	0.941478	1.28411	428.691	13243.6	0.92114	0.00412983	1166.01	0.00353903	1097.46	0.00820036	1497.83	16729
4	107.576	0.0775201	0.371644	8.30338	0.960472	0.00367255	0.45777	5.32053	0.884085	1.83859	323.951	8363.67	0.827093	0.00387483	1157.87	0.00277521	1026.06	0.0165758	2150.45	13607
5	109.941	-0.0791642	0.377996	35.2715	0.832575	0.00204815	0.306323	5.27857	0.937282	1.31577	402.66	11094.1	0.914262	0.00482865	1158.74	0.0040913	1085.07	0.00891804	1540.61	14276
6	106.348	0.082634	0.150859	7.26152	0.965364	0.00344722	0.459056	5.34932	0.881636	1.78744	414.108	10965	0.830595	0.00293911	1151.54	0.00194981	1012.59	0.0150494	2131.75	17895
7	104.204	0.0596901	0.841255	14.5407	0.927638	0.00305509	0.394888	5.24986	0.907662	1.59243	502.541	12561.8	0.867432	0.00432582	1137.2	0.0033772	1031	0.0166586	1980.22	18366
8	111.022	0.0625004	0.379069	36.6287	0.831061	0.0018414	0.304944	5.33507	0.939752	1.30808	251.845	7401.43	0.917357	0.00437994	1159.57	0.0036464	1087.7	0.0126979	1531.17	9423
9	100.979	-0.6701	1.06827	16.0967	0.91628	0.0032078	0.387583	5.1192	0.909548	1.53714	323.546	7748.55	0.872138	0.0100691	1169.94	0.00672554	1066.49	0.0603566	1746.69	11223
10	110.241	0.0229437	0.250631	39.4275	0.820082	0.00163593	0.296887	5.35187	0.941943	1.28994	717.246	21598.4	0.920781	0.00388482	1162.83	0.00324298	1095.49	0.0109196	1504.05	27263
11	109.22	-0.208069	0.377903	30.3294	0.858425	0.00181185	0.312233	5.3085	0.937973	1.31338	362.349	10551.4	0.915664	0.00539268	1168.3	0.00350115	1096.93	0.0333047	1507.29	13547
12	111.019	-0.148193	0.216243	31.679	0.854404	0.00180595	0.315515	5.33	0.936219	1.32304	499.448	14739.9	0.912932	0.00483098	1169.01	0.00344643	1095.63	0.0233422	1526.62	19057
13	108.106	-0.394629	0.782832	27.4164	0.868562	0.00230861	0.33854	5.23489	0.929325	1.38924	281.045	7714.22	0.901753	0.00992774	1172.37	0.00715565	1093.27	0.0438011	1585.4	10265
14	108.6	0.145185	0.392801	19.5831	0.909569	0.00215018	0.353792	5.3441	0.924875	1.41534	633.257	17965	0.895517	0.00349753	1153.22	0.00280808	1064.67	0.00882933	1735.19	24382
15	112.076	0.0284128	0.0677085	45.0198	0.796346	0.00162193	0.294361	5.37079	0.942728	1.28833	563.389	17275.5	0.921745	0.00322917	1168.97	0.00262922	1104.04	0.00990073	1491.23	21711
16	111.492	-0.20894	0.10644	14.0378	0.935942	0.00256346	0.390685	5.34222	0.912709	1.54461	413.51	11754	0.8731	0.00447117	1161.76	0.00345577	1057.99	0.0217585	1809.03	16844
17	112.865	0.0390659	0.0182328	27.5066	0.878107	0.00173387	0.318894	5.38509	0.936588	1.3089	317.476	9777.67	0.914546	0.0033197	1164.6	0.0025057	1090.14	0.00821781	1526.74	12612
18	113.023	0.0469858	0.0948596	18.9598	0.914422	0.00221105	0.358895	5.36876	0.921758	1.42786	351.467	10227.6	0.891369	0.00362033	1164.7	0.00270078	1073.48	0.0113568	1660.9	14043
19	113.164	0.100729	-0.0172386	20.0683	0.909618	0.00227385	0.354134	5.36594	0.922611	1.41446	436.451	12598.1	0.893758	0.00286381	1162.12	0.0025719	1070.16	0.00464978	1661.33	17206
20	111.106	-0.00213416	0.129816	28.5347	0.869691	0.00173881	0.319325	5.36185	0.93547	1.32554	588.399	17641.7	0.912102	0.00403037	1164.01	0.00297958	1088.88	0.0145801	1540.19	22856

## Sheet: ctr 2mm
	a	b	c	d	e	f	g	h	i	j	k	l	m	n	o	p	q	r	s	t
1	106.544	-0.249093	0.322554	15.8569	0.924554	0.00240563	0.374122	5.27635	0.919704	1.48527	487.413	13573.1	0.884768	0.00514193	1174.25	0.00269005	1082.84	0.0597357	1675.93	18875
2	110.869	0.141021	0.412132	19.4435	0.908124	0.00228177	0.3538	5.33546	0.925281	1.3893	214.968	6107.33	0.897537	0.00437396	1163.08	0.00312612	1076.4	0.0134134	1624.12	8264
3	113.023	-0.241459	-0.0838982	23.0272	0.896292	0.00194546	0.336035	5.38114	0.930727	1.35653	415.603	12670	0.905538	0.00375188	1164.38	0.00304007	1082.35	0.00870681	1587.6	16729
4	107.141	0.0735238	0.408322	7.51949	0.964002	0.00400302	0.472369	5.30698	0.876184	1.95222	321.797	8063.68	0.812982	0.00402845	1157.23	0.00290103	1015.97	0.018698	2267.62	13607
5	108.522	-0.0548553	0.518283	24.9549	0.878857	0.00251189	0.339796	5.25106	0.924072	1.41016	403.267	10496.4	0.894981	0.00529166	1158.1	0.00442619	1069.8	0.0153358	1644.26	14276
6	108.376	0.0569249	0.0942195	5.81891	0.972826	0.00386054	0.485055	5.3523	0.871282	1.91263	404.081	10461.7	0.813272	0.00292592	1149.58	0.00182041	998.099	0.0171839	2291.75	17895
7	102.047	0.0270942	1.26259	10.5042	0.946259	0.00395011	0.439284	5.18649	0.887389	1.8051	505.979	11484.8	0.835307	0.0052643	1134.7	0.00335544	1007.69	0.0305322	2258.59	18366
8	110.607	-0.0493874	0.515346	25.8572	0.880222	0.00214893	0.332905	5.30605	0.931288	1.36341	252.526	7156.52	0.906028	0.00570384	1164.65	0.0042822	1085.1	0.0228581	1580.75	9423
9	98.9175	-0.73061	1.23812	14.1208	0.924919	0.00350774	0.405601	5.08776	0.903201	1.5906	326.847	7545.27	0.862626	0.0107822	1168.61	0.00711891	1056.51	0.0679557	1814.65	11223
10	111.277	0.0758791	0.219942	31.1632	0.858794	0.00181857	0.315479	5.3505	0.935611	1.33029	719.922	21036.5	0.911629	0.00333156	1159.55	0.00265377	1082.52	0.0101957	1561.75	27263
11	107.22	-0.349956	0.538501	26.3779	0.874348	0.001977	0.324951	5.27629	0.935773	1.34302	366.502	10445.3	0.911659	0.00619313	1171.53	0.00367664	1098.83	0.0525116	1521.53	13547
12	109.673	-0.154835	0.255524	21.5012	0.899775	0.00215405	0.348054	5.31994	0.925519	1.40072	492.514	14100.3	0.897243	0.00446041	1167.94	0.00294941	1081.61	0.0290632	1618.24	19057
13	107.154	-0.481962	0.861899	19.0342	0.90807	0.0028176	0.371038	5.1905	0.916339	1.47841	283.594	7305.55	0.883025	0.0109887	1170.09	0.00774331	1073.28	0.0481967	1698.03	10265
14	106.578	0.160304	0.400022	13.9036	0.934417	0.00288234	0.392622	5.28725	0.908659	1.56389	647.305	16735.1	0.869032	0.00298863	1145.56	0.00232576	1039.06	0.0110778	1907.93	24382
15	111.845	-0.0262343	0.102329	39.7187	0.819616	0.00172101	0.303392	5.35849	0.93868	1.31519	564.351	16985	0.916056	0.00359146	1170.48	0.00275476	1101.01	0.0159287	1515.57	21711
16	111.54	-0.371822	0.336893	12.4109	0.943162	0.00282025	0.404503	5.32054	0.908004	1.58775	416.972	11523.2	0.866213	0.00554794	1166.92	0.00380587	1058.43	0.0336721	1838.98	16844
17	113.366	0.0528928	-0.0347468	24.6205	0.891316	0.00181387	0.327697	5.38696	0.933374	1.32274	314.946	9653.62	0.9107	0.00331347	1166.95	0.00257254	1089.52	0.00816916	1540.87	12612
18	113.715	0.0439013	0.112715	16.4245	0.926123	0.00221943	0.369875	5.37359	0.919998	1.44263	341.763	10158.7	0.888752	0.00403612	1167.08	0.00275494	1073.75	0.0165316	1680.52	14043
19	113.316	0.10707	-0.0518473	12.8906	0.942022	0.00287293	0.395087	5.34723	0.905682	1.54764	429.962	11717.2	0.868331	0.00272301	1167.12	0.00235276	1056.01	0.00496538	1804.87	17206
20	110.335	-0.0309433	0.179897	19.3478	0.910863	0.00232992	0.358125	5.30788	0.919956	1.43233	595.688	16534.8	0.889963	0.00422592	1164.61	0.00278247	1070.4	0.0239708	1661.79	22856

## Sheet: ctr 5mm
	a	b	c	d	e	f	g	h	i	j	k	l	m	n	o	p	q	r	s	t
1	95.5398	-0.586773	1.29095	11.3989	0.939413	0.00353397	0.416576	5.06864	0.901303	1.73263	538.146	12481.7	0.852079	0.00650889	1177.72	0.00240923	1063.84	0.156986	1872.93	18875
2	111.134	0.177142	0.407987	15.4217	0.926479	0.00269504	0.380841	5.35364	0.916047	1.44733	211.917	5884.01	0.885044	0.00361747	1164.39	0.00307125	1067.46	0.00733065	1682.24	8264
3	113.506	-0.282432	-0.198057	14.4433	0.935104	0.00252825	0.384777	5.36941	0.909813	1.48566	407.825	11651.4	0.878101	0.00317496	1166.4	0.00270651	1061.08	0.00599737	1731.38	16729
4	105.573	0.118852	0.546626	5.94349	0.970792	0.00492654	0.508874	5.28367	0.856038	2.23727	311.084	7356.9	0.779948	0.00401525	1155.18	0.00303164	992.308	0.0143065	2605.91	13607
5	106.783	0.0539252	0.780092	16.8467	0.915535	0.00328055	0.388354	5.18509	0.902707	1.59291	405.896	9574.82	0.862216	0.00575573	1157.93	0.00414395	1045.02	0.0252431	1850.69	14276
6	110.063	0.0397981	0.170694	3.94531	0.981982	0.00527441	0.546273	5.3337	0.834235	2.40694	385.335	8826.95	0.754233	0.00321843	1157.69	0.00216989	966.381	0.0163825	2844.67	17895
7	102.982	0.0354378	1.71301	7.98724	0.958802	0.00550477	0.493121	5.12535	0.858256	2.10019	504.969	10122.6	0.792701	0.00573176	1156.02	0.00325396	999.26	0.0555645	2445.96	18366
8	109.487	-0.159703	0.58433	16.4724	0.92313	0.00273098	0.376599	5.26853	0.91545	1.50487	251.901	6689.68	0.881513	0.00551704	1169.85	0.00315616	1073.04	0.0615321	1710.25	9423
9	95.9388	-0.856707	1.5194	10.5808	0.942133	0.00457561	0.449991	5.027	0.883685	1.80457	328.291	6921.16	0.831061	0.0114355	1163.13	0.00735861	1026.4	0.0845725	2057.14	11223
10	112.23	0.0391089	0.285396	22.2824	0.89923	0.00210835	0.342511	5.35849	0.926784	1.37552	705.616	20316.8	0.90079	0.00404166	1164.67	0.00330604	1078.06	0.00995389	1610.85	27263
11	101.895	-0.548147	1.06316	20.6914	0.895708	0.00265416	0.353945	5.1495	0.924461	1.44626	393.985	9946.11	0.893242	0.00808866	1172.6	0.00446627	1085.98	0.0887168	1610.82	13547
12	106.537	-0.217688	0.539887	13.7905	0.933594	0.00315709	0.398858	5.21225	0.901727	1.59509	513.797	12740.3	0.861639	0.00557899	1168.47	0.00308719	1054.1	0.0528034	1825.12	19057
13	108.365	-0.492549	0.804683	12.4908	0.941064	0.00352646	0.415194	5.20351	0.897842	1.62231	270.359	6764.84	0.856868	0.0114608	1165.92	0.00864844	1045.02	0.0441656	1873.86	10265
14	106.694	0.119558	0.532113	9.99455	0.952688	0.00388357	0.435368	5.23319	0.886968	1.76044	654.849	15245.4	0.836416	0.0040843	1149.41	0.0029715	1016.62	0.0192047	2130	24382
15	108.735	-0.181753	0.319353	28.2285	0.867508	0.00192385	0.328113	5.33421	0.932706	1.36925	557.397	16568.9	0.906476	0.0044467	1170.25	0.00292256	1094.36	0.0362582	1556.19	21711
16	108.85	-0.585807	0.75115	8.51231	0.959579	0.00418665	0.451636	5.18457	0.88305	1.87158	438.998	10339.4	0.826837	0.00725009	1168.62	0.00450093	1030.16	0.0915157	2122.23	16844
17	113.211	0.17336	0.0113283	18.6156	0.917869	0.00210664	0.355404	5.3989	0.92409	1.38923	310.812	9285.67	0.896646	0.00234684	1166.68	0.00186472	1078.2	0.00609294	1619.39	12612
18	112.349	0.0722418	0.166551	11.6585	0.946608	0.00305248	0.408544	5.32497	0.901992	1.61719	349.685	9385.67	0.859592	0.0039799	1167.23	0.00295899	1053.15	0.0129786	1867.82	14043
19	113.105	0.145771	0.0130028	8.13435	0.963233	0.00394519	0.449988	5.33568	0.882864	1.80131	413.538	10561.3	0.829623	0.00244716	1168.03	0.00219959	1032.47	0.00438073	2092.16	17206
20	109.896	0.17247	0.572158	11.7518	0.945555	0.0033703	0.414091	5.26351	0.896927	1.6566	605.318	14959.3	0.853124	0.00396137	1160.49	0.00259961	1041.21	0.0289479	1967.44	22856
