# Supplementary material for: Texture analysis of acute myocardial infarction with CT: First experience study
Source: PLoS One. 2017 Nov 2;12(11):e0186876. doi: 10.1371/journal.pone.0186876 (PMC5667797; doi:10.1371/journal.pone.0186876)
Supplement: S3 Dataset — (XLSX) [file pone.0186876.s003.xlsx]

## Sheet: legend
				feature		abb	source
pt 1	=	pt 1		variance	=	a	histo
pt 2	=	pt 2		skewness	=	b	histo
pt 3	=	pt 3		kurtosis	=	c	histo
pt 4	=	pt 4		contrast_mean	=	d	glcm
pt 5	=	pt 5		correlation_mean	=	e	glcm
pt 6	=	pt 6		energy_mean	=	f	glcm
pt 7	=	pt 7		homogeneity_mean	=	g	glcm
pt 8	=	pt 8		entropy	=	h	histo
pt 9	=	pt 9		m_SRE	=	i	glrlm
pt 10	=	pt 10		m_LRE	=	j	glrlm
pt 11	=	pt 11		m_GLN	=	k	glrlm
pt 12	=	pt 12		m_RLN	=	l	glrlm
pt 13	=	pt 13		m_RP	=	m	glrlm
pt 14	=	pt 14		m_LGRE	=	n	glrlm
pt 15	=	pt 15		m_HGRE	=	o	glrlm
pt 16	=	pt 16		m_SRLGE	=	p	glrlm
pt 17	=	pt 17		m_SRHGE	=	q	glrlm
pt 18	=	pt 18		m_LRLGE	=	r	glrlm
pt 19	=	pt 19		m_LRHGE	=	s	glrlm
pt 20	=	pt 20		number of pixels	=	t
pt 21	=	ctr 1
pt 22	=	ctr 2
pt 23	=	ctr 3
pt 24	=	ctr 4
pt 25	=	ctr 5
pt 26	=	ctr 6
pt 27	=	ctr 7
pt 28	=	ctr 8
pt 29	=	ctr 9
pt 30	=	ctr 10
pt 31	=	ctr 11
pt 32	=	ctr 12
pt 33	=	ctr 13
pt 34	=	ctr 14
pt 35	=	ctr 15
pt 36	=	ctr 16
pt 37	=	ctr 17
pt 38	=	ctr 18
pt 39	=	ctr 19
pt 40	=	ctr 20

## Sheet: pt 1mm
Pat	variance	skewness	kurtosis	contrast_mean	correlation_mean	energy_mean	homogeneity_mean	entropy	m_SRE	m_LRE	m_GLN	m_RLN	m_RP	m_LGRE	m_HGRE	m_SRLGE	m_SRHGE	m_LRLGE	m_LRHGE	number of pixels
1	109.335	0.0352213	0.227005	28.8979	0.866212	0.00188737	0.324741	5.35632	0.93334	1.36263	648.786	19121	0.907324	0.00337428	1156.69	0.00270088	1079.27	0.00904906	1609.26	25001
2	112.536	-0.231839	-0.0188784	16.561	0.92618	0.00223326	0.367439	5.36445	0.91853	1.44111	767.98	22169.7	0.887119	0.00337343	1168.71	0.00232234	1075.18	0.0130038	1668.3	30871
3	147.787	-0.333392	-0.845307	10.5406	0.953357	0.00305537	0.42138	5.25183	0.893814	1.59038	191.169	5061.81	0.855767	0.00352349	1159.04	0.00300269	1030.87	0.00714904	1873.44	7786
4	125.177	-0.637945	-0.106112	7.23788	0.968158	0.00439405	0.467887	5.24071	0.878021	1.81467	196.972	4537.7	0.826467	0.00324088	1168.14	0.00271293	1026.5	0.006326	2113.21	7500
5	112.315	-0.165899	-0.299464	21.4684	0.904136	0.0019732	0.342393	5.38417	0.92818	1.35689	383.168	11572.6	0.903181	0.00187609	1160.47	0.00175143	1075.66	0.00246361	1594.07	15449
6	111.395	0.0125487	0.446869	4.90531	0.978199	0.0041549	0.498051	5.30588	0.86801	2.10334	372.776	9240.2	0.798054	0.00526871	1162.63	0.00316599	1007.75	0.0596816	2440.37	16211
7	113.551	-0.380075	-0.114033	19.8807	0.912556	0.00227804	0.359419	5.36027	0.921934	1.39183	282.565	8214.29	0.895535	0.00325127	1163.14	0.0026237	1070.01	0.00822899	1635.19	11231
8	105.213	0.155434	0.68014	19.3393	0.907555	0.00252828	0.358377	5.28062	0.920077	1.47989	351.371	8988.65	0.887779	0.0024796	1131.41	0.00218572	1037.12	0.004034	1885.21	12433
9	113.329	-0.113594	-0.461695	29.8861	0.866691	0.00175356	0.318255	5.37962	0.936035	1.33079	397.901	12717.3	0.912636	0.00312807	1166.52	0.00250288	1092.01	0.00903243	1550.44	16417
10	113.165	0.0215371	0.0274279	13.2264	0.941207	0.00239689	0.384981	5.3959	0.914195	1.46964	478.408	13978.8	0.881513	0.00333162	1165.77	0.00251114	1066.23	0.00894988	1716.56	19806
11	112.058	-0.483362	0.462277	19.404	0.912597	0.00225367	0.348152	5.28383	0.926622	1.38776	252.308	7086.15	0.898784	0.00708509	1171.95	0.00448194	1087.26	0.0409516	1592.63	9539
12	152.935	0.397217	-0.928162	7.17396	0.968759	0.00359477	0.460571	5.2602	0.87817	1.75282	223.345	5635.24	0.831081	0.00129483	1174.16	0.00112986	1035.79	0.00231947	2015.17	9287
13	113.505	-0.14586	-0.00630921	13.5252	0.940444	0.00245932	0.387698	5.38271	0.910912	1.48164	362.299	10526.1	0.878455	0.00384358	1165.78	0.00285514	1060.39	0.0149808	1727.66	15085
14	113.075	0.449522	-0.338421	12.2252	0.945501	0.00273164	0.402104	5.35127	0.903645	1.56109	482.152	13273.3	0.867519	0.00153942	1159.32	0.00139843	1044.02	0.00238048	1838.71	19567
15	114.374	-0.495336	-0.201837	13.8666	0.93823	0.00291271	0.401307	5.32928	0.904562	1.58306	484.416	13305.7	0.866429	0.00397739	1164.27	0.00320283	1051.86	0.0104565	1854.33	19572
16	128.509	-0.531933	-0.490645	12.2672	0.945732	0.00312419	0.413828	5.26563	0.898138	1.58058	179.26	4763	0.861556	0.00411232	1158.1	0.00319336	1034.94	0.0103756	1857.12	7178
17	111.468	-0.149736	0.11842	5.11251	0.976943	0.0039737	0.49259	5.35899	0.871399	2.04385	610.184	15760.6	0.803004	0.00366299	1151.12	0.00253749	996.065	0.0215679	2434.41	27267
18	165.062	-0.483674	-0.902085	2.18761	0.990783	0.00840061	0.629139	5.17888	0.778637	3.4713	136.707	2538.87	0.671856	0.00170585	1136.65	0.00135776	870.194	0.00514583	4231.64	6632
19	112.873	-0.0370987	-0.133169	50.3578	0.774685	0.00136579	0.263484	5.39759	0.954623	1.20261	264.63	8612.96	0.939843	0.00283728	1163.71	0.0027284	1110.27	0.00330299	1408.13	10323
20	108.189	-0.0540196	0.393428	9.67946	0.954632	0.00322009	0.430799	5.30512	0.893793	1.72264	719.533	18684.7	0.845057	0.00432976	1152.62	0.00272016	1027.08	0.0299885	2040.12	29022

## Sheet: pt 2mm
Pat	variance	skewness	kurtosis	contrast_mean	correlation_mean	energy_mean	homogeneity_mean	entropy	m_SRE	m_LRE	m_GLN	m_RLN	m_RP	m_LGRE	m_HGRE	m_SRLGE	m_SRHGE	m_LRLGE	m_LRHGE	number of pixels
1	109.43	0.0134306	0.339706	19.1212	0.911323	0.00229342	0.36406	5.35013	0.918991	1.4503	640.568	18022.4	0.887954	0.00362337	1154.47	0.00282962	1058.62	0.0101398	1720.75	25001
2	113.096	-0.359611	0.0171531	13.7683	0.938896	0.00248805	0.387205	5.34404	0.909844	1.50788	775.004	21379.8	0.874672	0.00369913	1171.26	0.00269035	1067.89	0.0145045	1746.56	30871
3	158.167	-0.351273	-0.886782	8.81049	0.96097	0.00361506	0.443325	5.2185	0.885731	1.67069	191.915	4886.74	0.843244	0.00349454	1158.56	0.00278784	1021.29	0.00887885	1972.32	7786
4	128.937	-0.656148	-0.142574	6.38009	0.972025	0.00486913	0.48903	5.21413	0.87054	1.93473	196.059	4370.21	0.8112	0.00337163	1165.38	0.00282221	1017.54	0.00669649	2243.83	7500
5	112.656	-0.161671	-0.481333	16.8863	0.924852	0.00223379	0.364098	5.35872	0.92034	1.42214	381.836	11191.5	0.890721	0.00169334	1160.05	0.00156797	1066.12	0.00233308	1675.9	15449
6	109.529	0.00761141	0.492672	4.5291	0.979592	0.00444683	0.508305	5.3028	0.862588	2.12393	369.959	9057.97	0.793165	0.00560122	1162.53	0.0031902	1001.68	0.0664603	2461.88	16211
7	113.302	-0.402167	-0.355239	12.2335	0.946059	0.00292252	0.409547	5.33545	0.902044	1.54656	272.142	7560.88	0.86653	0.00308648	1160.57	0.00230406	1042.79	0.0101766	1821.32	11231
8	105.553	0.240047	0.8033	12.0441	0.942673	0.00327843	0.402805	5.27407	0.903292	1.59986	348.927	8380.82	0.864835	0.00184426	1127.92	0.00169475	1015.22	0.00263905	2062.75	12433
9	118.23	-0.104756	-0.573455	19.1998	0.914001	0.00205767	0.356579	5.36186	0.922388	1.42297	390.421	12022.2	0.893647	0.00293884	1165.7	0.00222482	1074.34	0.0113502	1659.84	16417
10	113.403	0.0245606	-0.0846918	10.9827	0.951237	0.00261458	0.403015	5.39996	0.905147	1.54136	468.172	13457.3	0.868563	0.00268011	1163.82	0.00209143	1053.34	0.00715955	1802.74	19806
11	113.277	-0.532168	0.489236	17.4744	0.921076	0.00232785	0.356305	5.28789	0.927117	1.3901	251.229	7099	0.899072	0.0071924	1170.22	0.00464282	1086.16	0.0376601	1598.86	9539
12	160.316	0.386363	-0.961023	6.22755	0.972886	0.00389519	0.476682	5.25133	0.871749	1.79546	222.932	5491.02	0.82314	0.00129781	1171.81	0.00112528	1024.55	0.00237477	2074.54	9287
13	113.076	-0.135197	-0.0170453	8.13879	0.964058	0.00308579	0.441918	5.39295	0.888225	1.66185	344.438	9568.7	0.846122	0.0032229	1164.75	0.00217135	1032.64	0.0182266	1946.03	15085
14	128.918	0.506602	-0.375056	7.22452	0.967788	0.00358906	0.454343	5.31269	0.878187	1.75878	480.507	11936.1	0.833061	0.00135216	1157.35	0.0011939	1012.47	0.00231325	2078.91	19567
15	118.933	-0.537992	-0.245195	9.69655	0.957003	0.00349345	0.435356	5.3159	0.887952	1.72964	480.566	12414.8	0.842798	0.00308928	1160.51	0.00262025	1026.9	0.0060984	2043.25	19572
16	129.217	-0.554367	-0.508816	8.51692	0.962399	0.00392687	0.463512	5.24335	0.875295	1.75995	174.477	4323.25	0.830175	0.00394803	1154.44	0.00295865	1002.63	0.0153057	2091.57	7178
17	110.23	-0.256713	0.295002	4.07834	0.98153	0.00474867	0.526255	5.31435	0.850609	2.34325	595.097	14347.5	0.769639	0.00451022	1141.54	0.00279473	958.996	0.0414796	2815.57	27267
18	163.863	-0.490548	-0.894818	2.08546	0.991253	0.00907799	0.637334	5.16991	0.773459	3.62677	134.715	2465.29	0.660811	0.00172198	1133.73	0.0013639	860.589	0.00542611	4402.1	6632
19	112.917	-0.0279077	-0.228814	36.4554	0.836539	0.00158489	0.288901	5.39404	0.946886	1.23917	261.964	8351.18	0.929962	0.00233455	1163.78	0.00218131	1100.39	0.00298357	1450	10323
20	108.126	-0.108294	0.374976	6.54718	0.969221	0.00379141	0.47375	5.30571	0.875252	1.92344	685.291	17203.3	0.815898	0.00461132	1156.98	0.002588	1009.39	0.0414612	2262.07	29022

## Sheet: pt 5mm
Pat	variance	skewness	kurtosis	contrast_mean	correlation_mean	energy_mean	homogeneity_mean	entropy	m_SRE	m_LRE	m_GLN	m_RLN	m_RP	m_LGRE	m_HGRE	m_SRLGE	m_SRHGE	m_LRLGE	m_LRHGE	number of pixels
1	111.852	-0.0442683	0.450618	12.4832	0.943169	0.0027784	0.403767	5.35923	0.904117	1.55896	621.541	16938.4	0.867065	0.00425748	1163.46	0.00319823	1051.71	0.0167843	1827.73	25001
2	113.157	-0.656518	0.241399	9.11995	0.959545	0.00327008	0.428993	5.28335	0.892787	1.64223	806.026	19902.2	0.85045	0.00457998	1170.63	0.00306603	1047.24	0.0229524	1890.45	30871
3	175.968	-0.441764	-0.816432	6.0312	0.973047	0.00456568	0.487169	5.13705	0.862074	1.89606	193.045	4414.66	0.80908	0.00461019	1154.12	0.00333704	988.638	0.0171903	2266.05	7786
4	131.866	-0.691489	-0.262525	5.19411	0.977326	0.00574213	0.522016	5.16686	0.851185	2.18351	192.344	3999.85	0.780467	0.00339542	1172.95	0.00281253	1002.71	0.00715463	2531.22	7500
5	115.775	-0.180637	-0.576728	11.2605	0.95019	0.00285148	0.408465	5.32412	0.900788	1.5527	379.202	10333.2	0.864587	0.00154954	1165.17	0.00139388	1050.03	0.0023971	1816.78	15449
6	108.082	-0.0353503	0.446158	3.18562	0.985841	0.00581772	0.558453	5.27402	0.836116	2.60054	351.825	7974.33	0.746422	0.0058968	1171.12	0.00292553	980.976	0.0794182	2959.69	16211
7	116.892	-0.397718	-0.669414	7.21479	0.968332	0.00397026	0.468422	5.29366	0.869752	1.81098	264.147	6603.92	0.82181	0.00214481	1154.3	0.00191293	995.614	0.00343535	2156.62	11231
8	114.905	0.472809	0.937949	6.71738	0.968412	0.00480399	0.471468	5.22861	0.869123	1.91236	347.514	7249.34	0.815793	0.00148525	1123.68	0.00129699	971.685	0.00263873	2502.43	12433
9	113.555	-0.0491484	-0.68158	10.8044	0.951797	0.00258705	0.410922	5.34704	0.898466	1.5768	376.463	10903.1	0.862216	0.00278513	1165.42	0.00190971	1047.18	0.0150718	1823.02	16417
10	113.23	-0.0403593	-0.249814	7.64724	0.96604	0.00292168	0.437992	5.41717	0.893176	1.63801	446.465	12796.9	0.851245	0.00264196	1164.49	0.00220972	1039.22	0.00499123	1920.64	19806
11	122.224	-0.567594	0.446363	12.9975	0.941007	0.00287891	0.39028	5.26889	0.908973	1.50558	249.552	6594.58	0.875118	0.0063423	1168.79	0.00385535	1063.2	0.038011	1737.22	9539
12	137.725	0.35936	-1.0293	4.6474	0.979718	0.00490153	0.522402	5.22438	0.846422	2.13986	215.997	4893.45	0.781307	0.00131022	1172.66	0.00110235	995.758	0.00284275	2472.12	9287
13	113.048	-0.0890967	-0.106099	5.19021	0.977025	0.00415751	0.4946	5.36211	0.859218	1.95499	338.679	8433.42	0.802652	0.00267809	1160.72	0.0018234	993.587	0.0164339	2302.32	15085
14	145.635	0.580334	-0.45436	3.79225	0.983162	0.0050338	0.527629	5.26712	0.833592	2.18317	459.066	9904.69	0.773458	0.00130712	1159.67	0.00109426	962.215	0.00281045	2567.72	19567
15	113.579	-0.560219	-0.308721	6.04636	0.973291	0.00463071	0.489012	5.28449	0.85645	2.05445	465.431	10908.2	0.799484	0.00251068	1154.45	0.00222104	982.293	0.00442136	2441.47	19572
16	143.085	-0.544497	-0.62305	5.95538	0.973919	0.00496642	0.516846	5.21315	0.84675	2.08721	166.707	3813.98	0.786814	0.00416582	1160.88	0.00268579	976.999	0.0214277	2488.66	7178
17	109.451	-0.309843	0.411022	3.04582	0.98638	0.0060972	0.578176	5.29607	0.816633	2.9447	553.08	12268.1	0.715022	0.00507524	1137.37	0.00303856	913.281	0.051285	3540.68	27267
18	145.595	-0.498684	-0.811993	1.85536	0.992485	0.0106283	0.66443	5.16483	0.745861	4.38617	124.712	2139.84	0.618328	0.00182954	1133.24	0.00141391	833.014	0.00649777	5383.51	6632
19	113.618	-0.0159791	-0.348933	22.8959	0.89741	0.00185585	0.32936	5.40032	0.932468	1.3239	252.467	7878.01	0.910079	0.0022555	1166.44	0.00210611	1088.01	0.00292667	1541.88	10323
20	108.152	-0.139409	0.306179	4.61561	0.978298	0.00471625	0.518028	5.28132	0.854421	2.23887	658.917	15598	0.779443	0.00497098	1154.84	0.00272014	981.179	0.0581911	2637.25	29022

## Sheet: ctr 1mm
Pat	variance	skewness	kurtosis	contrast_mean	correlation_mean	energy_mean	homogeneity_mean	entropy	m_SRE	m_LRE	m_GLN	m_RLN	m_RP	m_LGRE	m_HGRE	m_SRLGE	m_SRHGE	m_LRLGE	m_LRHGE	number of pixels
2	111.886	-0.312586	0.594432	18.704	0.915204	0.00238592	0.356048	5.31481	0.926944	1.36645	177.359	4910.3	0.901214	0.00601988	1170.34	0.00417458	1087.29	0.0227488	1580.32	6590
8	112.136	-0.13573	0.333246	39.4085	0.820372	0.0017821	0.300238	5.3339	0.940535	1.2937	203.402	5961.4	0.919499	0.00569013	1165.07	0.00526316	1095.88	0.010231	1507.09	7562
4	112.589	0.0046966	0.161395	7.93091	0.964694	0.00362156	0.454643	5.3324	0.885019	1.81188	204.812	5348.74	0.830096	0.0031415	1175.47	0.00184203	1044.87	0.0334344	2067.18	8649
9	100.826	-0.687617	1.08415	16.7818	0.915189	0.00286632	0.379444	5.13397	0.915529	1.49433	209.15	5257.16	0.880856	0.00893953	1174.22	0.00497522	1077.47	0.0767859	1684.69	7428
5	108.485	-0.135003	0.304001	40.2466	0.812655	0.0020079	0.294678	5.25171	0.941873	1.29259	260.32	7192.34	0.92006	0.0051195	1155.16	0.00356799	1086.35	0.0158457	1515.25	9085
18	112.81	0.0367633	-0.0251361	20.0261	0.910605	0.00212119	0.354118	5.38042	0.922241	1.41821	275.877	8112.48	0.892661	0.00263804	1163.84	0.00200077	1072.02	0.00877019	1661.58	11112
11	111.574	-0.0444678	0.214901	35.5895	0.838287	0.00163881	0.298239	5.36175	0.944766	1.26536	284.395	8724.4	0.925129	0.00453799	1163.69	0.00365335	1097.93	0.0112493	1478.41	10892
7	113.172	0.0137205	0.011765	20.6189	0.907837	0.00217081	0.349639	5.38279	0.927249	1.37869	295.382	8732.2	0.900431	0.00294331	1169.66	0.002448	1086.74	0.00593568	1600.28	11708
16	109.865	-0.258543	0.239217	13.2636	0.939315	0.00264578	0.397135	5.3018	0.910483	1.57935	296.992	8240.5	0.868697	0.00493521	1168.16	0.00311813	1064.16	0.0477277	1811.25	11938
17	112.282	-0.086007	0.160743	26.9518	0.878915	0.00179129	0.323278	5.37062	0.934869	1.32135	311.413	9485.38	0.911866	0.00455725	1167.33	0.00330681	1091.66	0.0155836	1534.69	12325
13	107.644	-1.01446	1.45645	16.26	0.924066	0.00353496	0.395008	5.06191	0.907374	1.60092	312.83	7054.6	0.867503	0.00994557	1178.7	0.00570764	1072.59	0.113149	1774.22	10304
6	110.164	0.0301835	0.0108028	8.3318	0.961414	0.0033193	0.445113	5.36507	0.890402	1.71157	366.159	9960.65	0.842926	0.00258178	1159.01	0.00191599	1031.47	0.00928409	2009.9	15655
3	112.849	-0.189385	-0.0605004	35.2984	0.841813	0.00165443	0.298572	5.36212	0.943281	1.27413	366.25	11372.2	0.923613	0.00435837	1166.63	0.00346164	1100.43	0.0122648	1481.51	14263
19	113.421	0.0466964	-0.11288	20.4462	0.908512	0.00225777	0.351444	5.36237	0.923505	1.40285	367.18	10615.1	0.895409	0.0024074	1161.6	0.00213389	1070.53	0.00380452	1648.14	14442
1	111.389	-0.0407847	-0.017423	19.288	0.912309	0.00204123	0.353241	5.37137	0.926671	1.39845	375.258	11238.5	0.89748	0.00364277	1166.83	0.00264225	1081.84	0.0147459	1620.66	15141
20	112.499	0.132267	-0.0118484	30.238	0.86512	0.00173112	0.313119	5.39924	0.938974	1.29791	411.165	12791.9	0.917647	0.00243275	1161.46	0.00222122	1088.67	0.00357269	1523.43	16329
12	111.328	-0.0755922	0.102589	36.0134	0.836191	0.00158879	0.299918	5.39076	0.943517	1.27025	412.848	13006.3	0.923934	0.0036379	1164.66	0.00294883	1100.65	0.00830365	1468.72	16305
14	112.878	0.165343	0.139943	21.2097	0.906406	0.00206781	0.343914	5.37419	0.928466	1.36489	438.138	12853.2	0.90239	0.00277167	1163.11	0.00226522	1078.95	0.00604983	1599.74	17155
15	113.231	0.0908163	-0.0293535	47.4063	0.788845	0.0015784	0.290556	5.38814	0.943903	1.27962	482.899	14962.1	0.923461	0.0024109	1166.68	0.00226884	1102.86	0.00313802	1487.21	18716
10	109.963	0.0242449	0.254335	40.8813	0.813982	0.0016255	0.294495	5.34693	0.943137	1.28567	557.639	16763.4	0.921994	0.00365971	1161.93	0.00293271	1095.28	0.0119878	1501.64	21069

## Sheet: ctr 2mm
Pat	variance	skewness	kurtosis	contrast_mean	correlation_mean	energy_mean	homogeneity_mean	entropy	m_SRE	m_LRE	m_GLN	m_RLN	m_RP	m_LGRE	m_HGRE	m_SRLGE	m_SRHGE	m_LRLGE	m_LRHGE	number of pixels
1	110.876	-0.0893399	0.138372	18.1386	0.916975	0.00222977	0.360288	5.3458	0.923862	1.42656	383.512	11096.7	0.892527	0.00445783	1167.02	0.00333542	1078.43	0.0199925	1647.9	15141
2	111.565	-0.357528	0.673038	16.9819	0.922728	0.00253353	0.366893	5.29737	0.92094	1.41388	178.33	4784.86	0.891768	0.0058028	1169.63	0.00370574	1079.32	0.0292973	1634.92	6590
3	113.014	-0.290719	-0.00246183	23.623	0.893931	0.00186437	0.331816	5.35784	0.933232	1.34874	358.466	10901.8	0.908189	0.00457818	1167.43	0.00331732	1089.51	0.0190721	1564.57	14263
4	116.373	-0.0163178	0.144754	6.92338	0.969221	0.00384336	0.472034	5.35054	0.879227	1.87731	200.011	5214.34	0.820817	0.00321059	1176.49	0.00189485	1038.15	0.0309712	2138.96	8649
5	107.308	-0.115369	0.300165	28.2792	0.866248	0.00227396	0.322373	5.24634	0.93133	1.36977	256.781	6874.19	0.904018	0.00504373	1151.33	0.00377278	1070.13	0.0151515	1614.12	9085
6	109.919	0.0309833	-0.0375033	6.58979	0.969419	0.00377325	0.472647	5.34856	0.875004	1.87033	360.081	9305.35	0.818924	0.00254117	1156.14	0.00185611	1010.9	0.00957898	2198.86	15655
7	112.753	-0.0504744	0.110531	14.4376	0.93498	0.00284764	0.387292	5.32869	0.909945	1.51511	303.122	8110.7	0.874146	0.00312746	1167.64	0.00254022	1064.14	0.00661065	1758.7	11708
8	112.299	-0.287673	0.473636	27.997	0.873105	0.00211186	0.32726	5.29928	0.933242	1.3493	203.745	5789.7	0.909316	0.00692841	1174	0.00519771	1099.89	0.0312242	1543.45	7562
9	97.7739	-0.765099	1.22345	14.6133	0.924049	0.00338454	0.397855	5.08319	0.908077	1.56186	217.277	5096.02	0.869211	0.00908131	1170.48	0.00474734	1064.24	0.0864804	1763.78	7428
10	110.818	0.0846406	0.17636	33.1627	0.850227	0.00174305	0.310508	5.35612	0.938745	1.31143	551.527	16462.1	0.915883	0.0029448	1155.67	0.00225172	1082.37	0.0102006	1538.23	21069
11	111.418	-0.126802	0.301508	32.5214	0.851346	0.00176782	0.305194	5.33662	0.942829	1.27923	288.037	8653.66	0.922145	0.0054586	1167.19	0.00394222	1100.62	0.0176701	1487.53	10892
12	112.237	-0.0502593	0.0571694	25.6803	0.883893	0.00206831	0.330527	5.34483	0.929569	1.36027	428.368	12281.1	0.904124	0.00280327	1166.38	0.00228199	1084.55	0.00688165	1589.34	16305
13	109.406	-1.12252	1.61236	11.2343	0.947799	0.00443044	0.431932	5.01452	0.890295	1.73607	312.285	6564.9	0.844065	0.0110965	1177.66	0.00594917	1049.42	0.135391	1927.35	10304
14	112.723	0.147276	0.106898	15.3058	0.932273	0.00267366	0.377367	5.32979	0.913173	1.49035	446.935	12036.8	0.878476	0.0026602	1160.27	0.00218732	1057.4	0.00605172	1758.04	17155
15	113.466	0.0463076	-0.0604189	42.3225	0.811342	0.00162749	0.297343	5.39024	0.940753	1.29798	480.32	14769.6	0.91928	0.0024856	1166.56	0.00224408	1098.66	0.00369081	1504.26	18716
16	108.428	-0.376931	0.469795	12.1418	0.943337	0.00299979	0.40741	5.25369	0.906989	1.62486	304.569	8117.04	0.862917	0.00608508	1173.43	0.00373621	1065.36	0.0699285	1830.29	11938
17	112.773	-0.0710096	0.11297	24.3535	0.890841	0.00191088	0.332625	5.36627	0.93124	1.3394	313.302	9346.41	0.907302	0.00452466	1165.12	0.00348513	1084.41	0.0126405	1560.69	12325
18	112.739	0.0200439	-0.102742	17.3102	0.922489	0.00220945	0.366128	5.38378	0.921203	1.43852	270.169	8076.92	0.890254	0.00278295	1161.88	0.00208651	1068.32	0.00908662	1685.3	11112
19	113.597	0.0273942	-0.085462	12.9629	0.942209	0.00285664	0.394004	5.34075	0.904785	1.55563	361.582	9799.48	0.867037	0.00262377	1166.32	0.00213739	1055.57	0.00564966	1815.77	14442
20	112.916	0.173947	-0.106277	21.3385	0.904931	0.00223406	0.345771	5.34702	0.924399	1.39352	422.105	12038.9	0.896763	0.00199506	1160.12	0.00171681	1069.69	0.00372082	1633.69	16329

## Sheet: ctr 5mm
Pat	variance	skewness	kurtosis	contrast_mean	correlation_mean	energy_mean	homogeneity_mean	entropy	m_SRE	m_LRE	m_GLN	m_RLN	m_RP	m_LGRE	m_HGRE	m_SRLGE	m_SRHGE	m_LRLGE	m_LRHGE	number of pixels
1	106.202	-0.279646	0.670938	13.9718	0.933304	0.00272408	0.391049	5.24596	0.913535	1.55857	399.698	10584.6	0.873853	0.00606853	1167.54	0.00373753	1067.13	0.0713022	1781.75	15141
2	111.014	-0.452666	0.708613	12.8358	0.941161	0.00296701	0.395915	5.28876	0.912966	1.47155	175.676	4630.09	0.880501	0.00675779	1175.7	0.00435365	1075.23	0.0363724	1693.59	6590
3	112.434	-0.400156	0.0702353	14.3036	0.935287	0.00268173	0.38477	5.31515	0.91077	1.49022	363.87	9960.99	0.878164	0.00486022	1170.58	0.00342465	1068.09	0.0180206	1725.47	14263
4	125.343	-0.0809406	0.095877	5.12778	0.977355	0.00442567	0.506573	5.35039	0.85946	2.10962	189.35	4784.61	0.791132	0.00336	1171.25	0.002042	1009.1	0.0264518	2446.51	8649
5	106.88	-0.0135388	0.097607	19.9647	0.905132	0.00207235	0.348793	5.37784	0.9278	1.37787	226.739	6784.47	0.900798	0.00323023	1156.72	0.00291537	1068.56	0.00459036	1657.83	9085
6	111.301	0.0072042	0.0418569	4.64811	0.978775	0.0052399	0.534573	5.33378	0.839622	2.32087	342.05	7920.15	0.763207	0.00253689	1172.14	0.00188798	988.663	0.00838817	2686.33	15655
7	109.489	-0.120988	0.597406	10.3741	0.951245	0.00402689	0.436526	5.25955	0.886027	1.74508	312.324	7311.41	0.837269	0.00353645	1167.76	0.00260986	1040.69	0.0111417	2011.71	11708
8	115.82	-0.48683	0.595815	16.8928	0.922177	0.0025776	0.371378	5.23893	0.919138	1.49849	201.704	5450.15	0.887001	0.00767912	1177.59	0.00423791	1087.02	0.0994388	1647.98	7562
9	102.667	-0.931145	1.40786	10.6086	0.943221	0.00443841	0.435223	4.98043	0.892286	1.73373	226.144	4753.1	0.843161	0.00937209	1168.9	0.00443658	1043.07	0.104597	1951.86	7428
10	112.047	0.0792796	0.246575	24.8283	0.88863	0.00212147	0.334699	5.33783	0.928801	1.36881	558.645	15817.1	0.902784	0.00354261	1161.79	0.00283326	1077.59	0.0092822	1604.73	21069
11	108.181	-0.144209	0.650136	27.2187	0.870751	0.0020922	0.327474	5.27066	0.933138	1.3431	301.072	8310.43	0.908327	0.00644226	1167.67	0.00428401	1089.84	0.0326011	1548.85	10892
12	111.68	0.00924123	0.0463682	17.9064	0.91827	0.00264561	0.369029	5.31309	0.913901	1.48054	426.139	11491.2	0.880589	0.0033036	1164.33	0.00260716	1064.28	0.0100277	1726	16305
13	116.389	-1.11644	1.51381	7.54623	0.966097	0.00536837	0.477388	5.02102	0.868781	1.97998	293.345	5968.87	0.810316	0.0114096	1168.42	0.00603106	1010.72	0.141425	2234.39	10304
14	113.1	0.131249	0.242321	10.5517	0.953397	0.00338379	0.419357	5.30589	0.895579	1.65594	448.085	11154.2	0.850918	0.0033886	1157.16	0.0026895	1032.52	0.00758308	1959.92	17155
15	113.296	-0.0936355	-0.0914604	31.5784	0.858176	0.00181225	0.318416	5.38477	0.936295	1.3274	469.441	14512.9	0.913042	0.003395	1171.2	0.00274424	1099.05	0.00977797	1532.82	18716
16	115.545	-0.514678	0.785755	8.5118	0.959088	0.00433212	0.450751	5.14677	0.882794	1.84425	320.445	7325.02	0.827693	0.00747075	1177.31	0.00392626	1043.22	0.0818516	2075.89	11938
17	112.676	0.0690414	0.128158	19.198	0.913865	0.00211624	0.356144	5.38392	0.924152	1.3859	305.467	9079.6	0.897262	0.00392128	1167.52	0.0030653	1079.62	0.0100067	1611.5	12325
18	112.489	0.034815	-0.0550014	12.6878	0.942548	0.00304108	0.400544	5.31766	0.90469	1.59569	278.48	7518.42	0.863323	0.00298024	1163.12	0.0021625	1050.81	0.0139691	1863.4	11112
19	113.603	-0.0435918	0.00150693	7.58945	0.966181	0.00393983	0.45023	5.33086	0.881799	1.79542	351.455	8841	0.829542	0.00217956	1167.3	0.00181749	1030.82	0.00423806	2091.2	14442
20	111.065	0.40695	0.328436	12.7563	0.942142	0.00320216	0.400647	5.29555	0.902894	1.61111	431.906	10962.4	0.861917	0.00200534	1152.16	0.00181466	1039.41	0.00302331	2001.88	16329
